# Supplementary material for: Pediatric Non-Down Syndrome Acute Megakaryoblastic Leukemia Patients Have Dismal Outcomes Irrespective of Allogeneic Hematopoietic Stem Cell Transplant: A Single-Center Experience
Source: Cancers (Basel). 2025 Oct 31;17(21):3511. doi: 10.3390/cancers17213511 (PMC12609084; doi:10.3390/cancers17213511)
Supplement: Supplementary file 1 [file cancers-17-03511-s001.zip]

Archive with 1 entries (1 files):
- cancers-3937741-supplementary.pdf
